# Supplementary material for: Association between gut microbiota and diapause preparation in the cabbage beetle: a new perspective for studying insect diapause
Source: Sci Rep. 2016 Dec 9;6:38900. doi: 10.1038/srep38900 (PMC5146961; doi:10.1038/srep38900)
Supplement: Supplementary Dataset 1 [file srep38900-s2.xls]

## Sheet: Sheet1
Association between gut microbiota and diapause preparation in the cabbage beetle: a new perspective for studying insect diapause
Wen Liu, Yi Li, Shuang Guo, Han Yin, Chao-Liang Lei, Xiao-Ping Wang*
Supplementary Information
supplementary Table S1. Bacteria Taxonomy and abundance in gut of reproductive and diapause-destined Colaphellus bowringi
OTU ID	Reads of Samples																taxonomy
	R-1d replicate1	R-1d replicate2	R-1d replicate3	R-1d replicate4	R-3d replicate1	R-3d replicate2	R-3d replicate3	R-3d replicate4	D-1d replicate1	D-1d replicate2	D-1d replicate3	D-1d replicate4	D-3d replicate1	D-3d replicate2	D-3d replicate3	D-3d replicate4
OTU1	6	42	11	1	0	0	22	12	29	6	2	9	2	10	32	11	k__Bacteria; p__Cyanobacteria; c__Chloroplast; o__Streptophyta; f__; g__; s__
OTU2	4	36	5	6	2	1	8	3	9	7	3	6	1	2	5	11	k__Bacteria; p__Proteobacteria; c__Gammaproteobacteria; o__Pseudomonadales; f__Moraxellaceae; g__Acinetobacter; s__johnsonii
OTU3	12	41	22	8	6	5	7	35	59	9	28	20	13	256	594	199	k__Bacteria; p__Proteobacteria; c__Alphaproteobacteria; o__Rickettsiales; f__Rickettsiaceae; g__Wolbachia; s__
OTU4	4	29	7	4	9	4	25	39	17	5	12	19	0	1	3	7	k__Bacteria; p__Proteobacteria; c__Gammaproteobacteria; o__Pseudomonadales; f__Moraxellaceae; g__Acinetobacter; s__rhizosphaerae
OTU5	8	32	2	0	0	0	0	0	6	1	0	0	0	1	5	1	k__Bacteria; p__Proteobacteria; c__Gammaproteobacteria; o__Pseudomonadales; f__Moraxellaceae; g__Acinetobacter; s__rhizosphaerae
OTU6	8	23	3	1	0	0	0	1	5	5	9	1	0	3	1	4	k__Bacteria; p__Proteobacteria; c__Gammaproteobacteria; o__Enterobacteriales; f__Enterobacteriaceae; g__; s__
OTU7	5	25	9	6	4	2	10	5	12	0	5	1	1	6	8	7	k__Bacteria; p__Proteobacteria; c__Betaproteobacteria; o__Burkholderiales; f__Comamonadaceae; g__Delftia; s__
OTU9	7	20	0	2	6	0	10	55	21	2	6	15	0	25	7	11	k__Bacteria; p__Proteobacteria; c__Gammaproteobacteria; o__Pseudomonadales; f__Pseudomonadaceae; g__Pseudomonas; s__
OTU10	0	1	0	0	1	0	0	1	0	0	1	0	0	0	0	0	k__Bacteria; p__Proteobacteria; c__Gammaproteobacteria; o__Xanthomonadales; f__Xanthomonadaceae; g__Stenotrophomonas
OTU11	1	1	0	0	0	0	7	6	5	0	2	1	0	0	1	0	k__Bacteria; p__Proteobacteria; c__Alphaproteobacteria; o__Rhizobiales; f__Rhizobiaceae; g__Agrobacterium; s__
OTU12	1	1	0	0	0	0	0	0	1	0	0	12	0	4	2	0	k__Bacteria; p__Bacteroidetes; c__Flavobacteriia; o__Flavobacteriales; f__[Weeksellaceae]; g__Wautersiella; s__
OTU13	0	1	6	0	1	0	2	6	1	1	1	2	0	0	0	0	k__Bacteria; p__Bacteroidetes; c__Sphingobacteriia; o__Sphingobacteriales; f__Sphingobacteriaceae; g__Sphingobacterium; s__multivorum
OTU14	0	1	0	0	2	0	0	0	0	0	0	0	0	0	0	0	k__Bacteria; p__Bacteroidetes; c__Flavobacteriia; o__Flavobacteriales; f__[Weeksellaceae]; g__Chryseobacterium; s__
OTU15	0	1	0	0	0	0	0	0	1	0	0	0	0	3	5	0	k__Bacteria; p__Proteobacteria; c__Gammaproteobacteria; o__Pseudomonadales; f__Pseudomonadaceae; g__Pseudomonas; s__
OTU16	0	1	0	0	0	0	0	0	2	0	8	7	0	0	0	0	k__Bacteria; p__Proteobacteria; c__Gammaproteobacteria; o__Pseudomonadales; f__Moraxellaceae; g__Acinetobacter; s__
OTU17	1	1	2	1	1	0	0	1	10	1	5	3	0	0	0	0	k__Bacteria; p__Proteobacteria; c__Gammaproteobacteria; o__Enterobacteriales; f__Enterobacteriaceae; g__Serratia; s__marcescens
OTU18	3	1	1	0	0	0	0	0	0	0	0	0	0	1	2	1	k__Bacteria; p__Firmicutes; c__Bacilli; o__Lactobacillales; f__Streptococcaceae; g__Lactococcus; s__garvieae
OTU19	0	1	14	2	5	0	15	15	208	28	4	5	0	11	4	0	k__Bacteria; p__Proteobacteria; c__Alphaproteobacteria; o__Caulobacterales; f__Caulobacteraceae; g__; s__
OTU20	756	4693	663	246	590	327	879	1796	2895	631	679	432	247	136	227	1279	k__Bacteria; p__Proteobacteria; c__Alphaproteobacteria; o__Sphingomonadales; f__Sphingomonadaceae; g__Sphingomonas; s__
OTU21	1108	3168	418	101	163	213	491	654	1752	410	394	207	184	2106	1514	1772	k__Bacteria; p__Proteobacteria; c__Betaproteobacteria; o__Burkholderiales; f__Comamonadaceae; g__; s__
OTU22	2180	10619	1975	929	1510	625	2382	4519	5562	1166	3562	2526	405	487	745	1134	k__Bacteria; p__Bacteroidetes; c__Flavobacteriia; o__Flavobacteriales; f__Flavobacteriaceae; g__Myroides; s__
OTU23	5367	5115	2931	7943	23804	12355	2311	100	11893	6952	5260	3313	9511	1175	4964	111	k__Bacteria; p__Bacteroidetes; c__Flavobacteriia; o__Flavobacteriales; f__[Weeksellaceae]; g__Wautersiella; s__
OTU24	289	968	50	16	1	3	1	21	261	31	235	140	1	0	6	0	k__Bacteria; p__Proteobacteria; c__Gammaproteobacteria; o__Enterobacteriales; f__Enterobacteriaceae; g__Erwinia
OTU25	133	685	167	47	317	99	416	482	649	106	271	190	11	75	113	51	k__Bacteria; p__Bacteroidetes; c__Flavobacteriia; o__Flavobacteriales; f__[Weeksellaceae]; g__Chryseobacterium; s__
OTU26	484	2531	494	196	82	41	118	236	2737	404	860	563	57	84	122	274	k__Bacteria; p__Bacteroidetes; c__Sphingobacteriia; o__Sphingobacteriales; f__Sphingobacteriaceae; g__Sphingobacterium; s__faecium
OTU27	342	2155	676	220	634	628	458	1072	2811	1015	817	604	161	838	919	1622	k__Bacteria; p__Bacteroidetes; c__Flavobacteriia; o__Flavobacteriales; f__[Weeksellaceae]; g__Chryseobacterium; s__
OTU28	95	633	213	83	210	556	308	694	1339	343	468	398	172	59	80	1543	k__Bacteria; p__Proteobacteria; c__Alphaproteobacteria; o__Rhizobiales; f__Methylobacteriaceae; g__Methylobacterium; s__adhaesivum
OTU29	63	422	62	11	34	4	33	245	87	16	24	54	2	26	27	18	k__Bacteria; p__Proteobacteria; c__Betaproteobacteria; o__Burkholderiales; f__Comamonadaceae; g__Comamonas; s__
OTU30	0	0	2	1	6	2	2	8	2	0	3	4	5	0	0	2	k__Bacteria; p__Firmicutes; c__Bacilli; o__Lactobacillales; f__Lactobacillaceae; g__Lactobacillus; s__brevis
OTU31	0	0	1	0	0	0	26	23	3	0	0	0	3	1	2	7	k__Bacteria; p__Proteobacteria; c__Gammaproteobacteria; o__Pseudomonadales; f__Pseudomonadaceae; g__Pseudomonas; s__
OTU32	1	0	0	0	0	0	0	0	0	0	0	0	0	0	0	1	k__Bacteria; p__Bacteroidetes; c__Flavobacteriia; o__Flavobacteriales; f__Flavobacteriaceae; g__Flavobacterium; s__
OTU33	0	0	0	0	0	0	0	0	40	0	0	0	0	0	0	0	k__Bacteria; p__Proteobacteria; c__Gammaproteobacteria; o__Aeromonadales; f__Aeromonadaceae; g__; s__
OTU34	0	0	0	0	0	1	0	1	4	0	1	1	0	0	0	0	k__Bacteria; p__Proteobacteria; c__Gammaproteobacteria; o__Enterobacteriales; f__Enterobacteriaceae; g__; s__
OTU35	0	0	0	0	4	0	0	0	0	0	0	0	0	0	0	0	k__Bacteria; p__Bacteroidetes; c__Flavobacteriia; o__Flavobacteriales; f__Flavobacteriaceae; g__; s__
OTU36	0	0	0	0	1	0	2	5	0	1	0	0	0	1	1	1	k__Bacteria; p__Proteobacteria; c__Alphaproteobacteria; o__Rhizobiales; f__Methylobacteriaceae; g__; s__
OTU37	0	0	1	1	0	0	0	0	3	1	3	5	0	0	0	0	k__Bacteria; p__Proteobacteria; c__Gammaproteobacteria; o__Pseudomonadales; f__Pseudomonadaceae; g__Pseudomonas; s__fragi
OTU38	0	0	2	1	0	0	51	55	2	0	0	4	6	42	23	42	k__Bacteria; p__Proteobacteria; c__Gammaproteobacteria; o__Pseudomonadales; f__Pseudomonadaceae; g__Pseudomonas; s__viridiflava
OTU39	0	0	0	0	0	0	0	0	123	0	0	0	0	0	0	0	k__Bacteria; p__Actinobacteria; c__Actinobacteria; o__Actinomycetales; f__Micrococcaceae; g__; s__
OTU40	9	70	23	11	124	58	863	1623	92	12	17	21	55	179	98	272	k__Bacteria; p__Proteobacteria; c__Betaproteobacteria; o__Burkholderiales; f__Alcaligenaceae; g__; s__
OTU41	5	68	42	22	0	0	0	0	83	21	21	19	0	2	1	0	k__Bacteria; p__Proteobacteria; c__Gammaproteobacteria; o__Enterobacteriales; f__Enterobacteriaceae; g__; s__
OTU42	3	61	15	2	5	7	8	10	30	4	6	2	2	1	4	11	k__Bacteria; p__Actinobacteria; c__Actinobacteria; o__Actinomycetales; f__Micrococcaceae; g__Arthrobacter; s__
OTU43	20	59	38	3	3	0	9	17	42	13	19	41	1	12	80	9	k__Bacteria; p__Proteobacteria; c__Gammaproteobacteria; o__Enterobacteriales; f__Enterobacteriaceae; g__; s__
OTU44	20	59	7	2	1	1	9	9	21	4	23	26	0	0	1	2	k__Bacteria; p__Bacteroidetes; c__Sphingobacteriia; o__Sphingobacteriales; f__Sphingobacteriaceae; g__Pedobacter; s__
OTU45	16	51	59	24	2	1	5	1	327	179	112	79	1	14	18	23	k__Bacteria; p__Firmicutes; c__Bacilli; o__Lactobacillales; f__Enterococcaceae; g__Vagococcus; s__
OTU46	5	50	17	0	3	1	4	2	32	6	10	8	0	7	43	3	k__Bacteria; p__Proteobacteria; c__Gammaproteobacteria; o__Xanthomonadales; f__Xanthomonadaceae; g__; s__
OTU47	1	49	4	0	5	1	0	2	11	0	5	2	0	19	23	4	k__Bacteria; p__Proteobacteria; c__Betaproteobacteria; o__Burkholderiales; f__Comamonadaceae; g__Comamonas; s__
OTU48	9	42	30	13	7	3	34	50	48	6	21	24	1	6	15	7	k__Bacteria; p__Proteobacteria; c__Alphaproteobacteria; o__Rhodobacterales; f__Rhodobacteraceae; g__Rhodobacter; s__
OTU49	12	42	18	5	5	7	32	67	47	4	24	31	8	14	5	49	k__Bacteria; p__Firmicutes; c__Bacilli; o__Lactobacillales; f__Aerococcaceae; g__Aerococcus; s__
OTU50	14	93	9	1	30	6	2	7	28	5	32	29	1	4	11	3	k__Bacteria; p__Proteobacteria; c__Alphaproteobacteria; o__Sphingomonadales; f__Sphingomonadaceae
OTU51	8	119	13	3	10	12	2	18	33	11	21	10	0	100	153	24	k__Bacteria; p__Firmicutes; c__Bacilli; o__Lactobacillales; f__Lactobacillaceae; g__; s__
OTU52	25	121	9	2	4	4	8	5	30	9	5	1	1	48	28	17	k__Bacteria; p__Bacteroidetes; c__Flavobacteriia; o__Flavobacteriales; f__Flavobacteriaceae; g__; s__
OTU53	17	129	127	42	7	3	2	10	441	71	102	64	20	308	270	162	k__Bacteria; p__Actinobacteria; c__Actinobacteria; o__Actinomycetales; f__Nocardioidaceae; g__; s__
OTU54	42	214	24	5	26	17	155	282	23	4	32	61	150	138	125	1047	k__Bacteria; p__Proteobacteria; c__Betaproteobacteria; o__Burkholderiales; f__Comamonadaceae; g__; s__
OTU55	147	231	49	34	533	102	13	8	135	234	66	40	59	7	192	5	k__Bacteria; p__Proteobacteria; c__Betaproteobacteria; o__Burkholderiales; f__Comamonadaceae; g__; s__
OTU56	63	233	177	15	31	17	90	175	314	71	64	172	42	102	140	223	k__Bacteria; p__Firmicutes; c__Bacilli; o__Lactobacillales; f__Enterococcaceae; g__Enterococcus
OTU57	43	277	43	10	22	6	12	13	142	28	22	27	9	162	368	132	k__Bacteria; p__Proteobacteria; c__Betaproteobacteria; o__Burkholderiales; f__Comamonadaceae; g__; s__
OTU58	12	78	26	3	14	6	64	104	22	8	13	8	2	14	29	8	k__Bacteria; p__Bacteroidetes; c__Sphingobacteriia; o__Sphingobacteriales; f__Sphingobacteriaceae; g__Pedobacter; s__
OTU59	11	85	10	2	106	43	461	554	76	19	6	31	30	50	66	187	k__Bacteria; p__Proteobacteria; c__Alphaproteobacteria; o__Sphingomonadales; f__Sphingomonadaceae; g__Sphingomonas; s__
OTU60	1	4	3	0	0	1	9	43	3	0	8	9	0	8	5	1	k__Bacteria; p__Bacteroidetes; c__Flavobacteriia; o__Flavobacteriales; f__Flavobacteriaceae; g__; s__
OTU61	17	3	14	8	10	4	63	67	7	6	12	3	2	76	1302	29	k__Bacteria; p__Firmicutes; c__Bacilli; o__Lactobacillales; f__Leuconostocaceae; g__; s__
OTU62	4	5	4	1	0	0	3	5	6	2	2	10	0	0	0	0	k__Bacteria; p__Proteobacteria; c__Gammaproteobacteria; o__Enterobacteriales; f__Enterobacteriaceae; g__Serratia; s__
OTU63	2	5	0	1	2	0	0	0	0	0	1	0	0	0	1	1	k__Bacteria; p__Proteobacteria; c__Alphaproteobacteria; o__Rhizobiales; f__Brucellaceae; g__Ochrobactrum; s__
OTU64	1	5	10	1	6	0	0	4	12	1	5	6	0	1	1	1	k__Bacteria; p__TM7; c__TM7-3; o__EW055; f__; g__; s__
OTU65	2	5	2	0	0	0	0	0	1	0	0	1	0	2	3	0	k__Bacteria; p__Proteobacteria; c__Betaproteobacteria; o__Burkholderiales; f__Oxalobacteraceae; g__Janthinobacterium; s__
OTU66	0	5	0	0	0	0	0	0	0	1	0	1	0	0	6	1	k__Bacteria; p__Proteobacteria; c__Alphaproteobacteria; o__Rhizobiales; f__Hyphomicrobiaceae; g__Devosia; s__
OTU67	0	5	0	0	7	0	0	0	2	0	0	0	0	16	10	3	k__Bacteria; p__Bacteroidetes; c__Cytophagia; o__Cytophagales; f__Cytophagaceae; g__Hymenobacter; s__
OTU68	0	6	0	0	1	0	0	1	2	0	0	4	0	2	11	0	k__Bacteria; p__Proteobacteria; c__Alphaproteobacteria; o__Rhizobiales; f__Methylobacteriaceae; g__Methylobacterium; s__
OTU69	0	5	43	1	0	0	0	1	6	1	1	2	0	1	1	10	k__Bacteria; p__Proteobacteria; c__Gammaproteobacteria; o__Xanthomonadales; f__Xanthomonadaceae
OTU70	2	7	0	0	2	0	1	2	3	2	1	2	0	3	8	2	k__Bacteria; p__Bacteroidetes; c__Flavobacteriia; o__Flavobacteriales; f__Flavobacteriaceae; g__Flavobacterium; s__succinicans
OTU71	0	8	1	0	1	0	0	0	0	0	0	1	0	4	0	3	k__Bacteria; p__Actinobacteria; c__Actinobacteria; o__Actinomycetales; f__Microbacteriaceae
OTU72	4	6	1	0	0	0	0	1	2	1	0	0	0	2	1	0	k__Bacteria; p__Proteobacteria; c__Gammaproteobacteria; o__Alteromonadales; f__[Chromatiaceae]; g__Rheinheimera; s__
OTU73	3	7	7	0	0	0	0	18	13	3	1	11	1	1	6	1	k__Bacteria; p__Proteobacteria; c__Alphaproteobacteria; o__Sphingomonadales; f__Sphingomonadaceae; g__Sphingobium; s__
OTU74	3	9	31	4	0	0	1	0	152	19	21	12	0	0	1	0	k__Bacteria; p__Bacteroidetes; c__Cytophagia; o__Cytophagales; f__Cytophagaceae; g__Dyadobacter; s__
OTU75	3	10	1	0	0	0	0	0	22	4	0	0	0	8	30	4	k__Bacteria; p__Bacteroidetes; c__Flavobacteriia; o__Flavobacteriales; f__Flavobacteriaceae; g__Flavobacterium; s__
OTU76	1	8	18	5	1	0	1	0	106	19	26	11	6	6	4	25	k__Bacteria; p__Bacteroidetes; c__Flavobacteriia; o__Flavobacteriales; f__Flavobacteriaceae; g__Flavobacterium; s__
OTU77	0	9	1	0	0	0	1	2	1	3	0	1	0	2	4	2	k__Bacteria; p__Proteobacteria; c__Alphaproteobacteria; o__Rhizobiales; f__Rhizobiaceae; g__Kaistia; s__
OTU78	3	11	2	2	14	46	7	14	145	39	50	33	1	0	0	28	k__Bacteria; p__Bacteroidetes; c__Sphingobacteriia; o__Sphingobacteriales; f__Sphingobacteriaceae; g__Pedobacter; s__
OTU79	6	14	8	4	1	4	1	3	21	4	13	3	8	14	13	43	k__Bacteria; p__Bacteroidetes; c__Sphingobacteriia; o__Sphingobacteriales; f__Sphingobacteriaceae; g__Sphingobacterium; s__
OTU80	0	0	1	0	0	0	4	1	0	0	0	0	0	0	0	3	k__Bacteria; p__Proteobacteria; c__Betaproteobacteria; o__Burkholderiales; f__Alcaligenaceae; g__Achromobacter; s__
OTU81	0	0	0	0	0	0	0	2	0	0	1	1	0	0	0	0	k__Bacteria; p__Bacteroidetes; c__Flavobacteriia; o__Flavobacteriales; f__Flavobacteriaceae; g__Flavobacterium; s__
OTU82	3	0	1	0	0	0	0	0	3	0	0	0	0	0	0	0	k__Bacteria; p__Bacteroidetes; c__Sphingobacteriia; o__Sphingobacteriales; f__Sphingobacteriaceae; g__Pedobacter; s__
OTU83	1	0	0	0	0	0	0	2	0	0	1	2	0	0	0	0	k__Bacteria; p__Proteobacteria; c__Alphaproteobacteria; o__Rhizobiales; f__Aurantimonadaceae; g__; s__
OTU84	0	0	9	0	272	143	0	0	3	0	6	0	1	1	1	5	k__Bacteria; p__Bacteroidetes; c__Flavobacteriia; o__Flavobacteriales; f__[Weeksellaceae]; g__Chryseobacterium; s__
OTU85	0	0	10	3	0	0	0	0	30	2	0	0	0	0	0	2	k__Bacteria; p__Bacteroidetes; c__Flavobacteriia; o__Flavobacteriales; f__Flavobacteriaceae; g__Flavobacterium; s__
OTU86	0	0	0	1	1	0	0	0	59	0	0	0	0	1	0	0	k__Bacteria; p__Bacteroidetes; c__Sphingobacteriia; o__Sphingobacteriales; f__Sphingobacteriaceae; g__Pedobacter; s__
OTU87	0	0	0	0	0	0	0	0	128	15	0	1	0	0	0	0	k__Bacteria; p__Firmicutes; c__Clostridia; o__Clostridiales; f__Peptostreptococcaceae; g__Peptostreptococcus; s__anaerobius
OTU88	0	1	0	0	0	0	1	1	1	1	1	2	0	0	0	0	k__Bacteria; p__Proteobacteria; c__Betaproteobacteria; o__Burkholderiales; f__Comamonadaceae; g__Lampropedia; s__
OTU89	1	1	26	1	2	0	0	0	18	1	7	65	0	0	2	4	k__Bacteria; p__Proteobacteria; c__Alphaproteobacteria; o__; f__; g__; s__
OTU90	2	2	0	0	1	1	0	0	3	0	0	3	0	3	16	0	k__Bacteria; p__Proteobacteria; c__Gammaproteobacteria; o__Enterobacteriales; f__Enterobacteriaceae; g__; s__
OTU91	3	3	7	0	0	0	0	0	1	0	0	0	0	1	2	2	k__Bacteria; p__Proteobacteria; c__Alphaproteobacteria; o__Rhodospirillales; f__Rhodospirillaceae; g__; s__
OTU92	1	3	0	0	1	0	0	0	0	0	3	1	0	7	8	0	k__Bacteria; p__Actinobacteria; c__Actinobacteria; o__Actinomycetales; f__Sanguibacteraceae; g__Sanguibacter; s__
OTU93	0	3	0	0	0	0	0	0	1	0	0	1	0	0	1	0	k__Bacteria; p__Firmicutes; c__Bacilli; o__Bacillales; f__Paenibacillaceae; g__; s__
OTU94	9	2	4	0	0	1	5	5	2	4	4	0	0	6	12	17	k__Bacteria; p__Proteobacteria; c__Gammaproteobacteria; o__Alteromonadales; f__[Chromatiaceae]
OTU95	0	2	3	0	0	0	15	7	4	1	6	3	2	7	6	10	k__Bacteria; p__Firmicutes; c__Bacilli; o__Bacillales; f__Paenibacillaceae; g__Saccharibacillus
OTU96	0	2	0	0	0	0	0	0	3	0	1	1	0	3	2	0	k__Bacteria; p__Cyanobacteria; c__Chloroplast; o__Streptophyta; f__; g__; s__
OTU97	1	2	8	3	4	1	0	0	46	5	6	3	0	2	0	0	k__Bacteria; p__Actinobacteria; c__Actinobacteria; o__Actinomycetales; f__Microbacteriaceae; g__; s__
OTU98	1	1	9	2	0	0	0	0	28	1	8	10	0	0	0	0	k__Bacteria; p__Firmicutes; c__Bacilli; o__Lactobacillales; f__Streptococcaceae; g__Lactococcus; s__
OTU99	0	2	0	0	0	0	0	0	0	0	0	0	0	0	0	0	k__Bacteria; p__Bacteroidetes; c__Cytophagia; o__Cytophagales; f__Cytophagaceae; g__Hymenobacter; s__
